# Supplementary material for: Neurodegenerative pathologies associated with behavioral and psychological symptoms of dementia in a community-based autopsy cohort
Source: Acta Neuropathol Commun. 2023 Jun 2;11:89. doi: 10.1186/s40478-023-01576-z (PMC10236713; doi:10.1186/s40478-023-01576-z)
Supplement: Supplementary file 2 — Additional file 2: Table S2. Average raw numbers of different BPSD subtypes per individual participant by pathology category. Table S3. Sample sizes of subsets of cases, stratified by pathological features. Table S4. Odds ratio (and 95% CI) of having any degree of BPSD (scored 1, 2, or 3 versus none), stratified by pathology, in cases with Braak NFT stage < V and relatively pure subtypes of pathology; analogous to Table 5. Table S5. Odds ratio (and 95% CI) of having any degree of BPSD (scored 1, 2, or 3 versus none), stratified by pathology, in cases with Braak NFT stages V or VI; analogous to Table 6. Table S6. p values for radar charts (Figs. 2, 3, 4), stratified by BPSD subtypes. [file 40478_2023_1576_MOESM2_ESM.xlsx]

## Sheet: Suppl Table 2
Supplemental Table 2. Average raw numbers of different BPSD subtypes per individual participant by pathology category
	LATE – NC (Stage >1): No		LATE – NC (Stage >1): Yes
Braak NFT Stage >IV	Neocortical LBs No	Neocortical LBs Yes	Neocortical LBs No	Neocortical LBs Yes
No	3.2	3.8	3.9	5.5
Yes	5.8	6.8	6.1	8.6
Raw numbers were not corrected using a statistical method.
BPSD subtypes included were agitation, anxiety, apathy, appetite problems, delusions, depression, disinhibition, motor disturbances, hallucinations, and irritability (by NPI-Q), and language disturbance (CDR-Language); see Supplemental Table 1. Parkinsonism was not included or analyzed as a BPSD subtype.

## Sheet: Suppl Table 3
Supplemental Table 3: Sample sizes of subsets of cases, stratified by pathological features
		N= 136	N= 34					N= 136	N= 24					N= 92	N= 44
	BPSD	Control 2/3	LATE 2/3	Total 2/3			BPSD	Control 2/3	NEO 2/3	Total 2/3			BPSD	Control 2/3	VASCULAR 2/3	Total 2/3
1	CDRGLOB	11	10	21		1	CDRGLOB	11	2	13		1	CDRGLOB	2	9	11
2	CDRLANG	6	2	8		2	CDRLANG	6	0	6		2	CDRLANG	1	5	6
3	delmax	3	2	5		3	delmax	3	3	6		3	delmax	0	3	3
4	hallmax	1	1	2		4	hallmax	1	3	4		4	hallmax	0	1	1
5	agitmax	15	6	21		5	agitmax	15	3	18		5	agitmax	8	7	15
6	depdmax	22	6	28		6	depdmax	22	8	30		6	depdmax	14	8	22
7	anxmax	22	4	26		7	anxmax	22	4	26		7	anxmax	14	8	22
8	apamax	20	11	31		8	apamax	20	3	23		8	apamax	11	9	20
9	disnmax	11	4	15		9	disnmax	11	0	11		9	disnmax	4	7	11
10	irrmax	16	6	22		10	irrmax	16	2	18		10	irrmax	8	8	16
11	motor max	5	5	10		11	motor max	5	2	7		11	motor max	2	3	5
12	appmax	20	3	23		12	appmax	20	1	21		12	appmax	12	8	20

## Sheet: Suppl Table 4
Supplemental Table 4: Odds ratio (and 95% CI) of having any degree of BPSD (scored 1,2, or 3 versus none),
stratified by pathology, in cases with Braak NFT stage <V and relatively pure subtypes of pathology;
analogous to Table 5
	LATE-NC only vs controls
		Dicho: 0 vs 1&2&3			Dicho: 0 vs 1&2&3
		OR	0.025	0.975	pval
1	CDRGLOB	3.18003	1.28361	8.76261	0.0168158
2	CDRLANG	3.41966	1.42124	8.296	0.00593157
3	psychosismax	3.38403	1.26228	8.9682	0.0138554
4	agitmax	0.930639	0.391468	2.11278	0.866252
5	depdmax	1.3406	0.617451	2.96264	0.460944
6	anxmax	0.952271	0.414726	2.12228	0.905812
7	apamax	1.25228	0.549551	2.77714	0.583683
8	disnmax	3.97935	1.63971	9.67848	0.0021227
9	irrmax	1.86632	0.850793	4.12085	0.118773
10	motor max	2.63611	0.886436	7.51836	0.0712668
11	appmax	0.853001	0.378301	1.86781	0.69432
	Neocortical LBs only vs controls				Dicho: 0 vs 1&2&3
	BPSD	OR	0.025	0.975	pval
1	CDRGLOB	2.41712	0.922233	6.95599	0.0829703
2	CDRLANG	1.07013	0.324598	3.02974	0.903559
3	psychosismax	1.75418	0.454675	5.66065	0.370587
4	agitmax	0.977889	0.366073	2.4397	0.962718
5	depdmax	2.5444	1.01541	7.03203	0.0552411
6	anxmax	1.16153	0.46504	2.82503	0.742405
7	apamax	0.855359	0.306806	2.17737	0.751496
8	disnmax	1.52451	0.455789	4.40277	0.458069
9	irrmax	1.52989	0.623459	3.70622	0.34511
10	motor max	2.62994	0.840257	7.54887	0.0795466
11	appmax	0.686199	0.260102	1.68872	0.424554
	Vascular onlyl vs controls				Dicho: 0 vs 1&2&3
	BPSD	OR	0.025	0.975	pval
1	CDRGLOB	4.54331	1.97693	11.1414	0.000546424
2	CDRLANG	2.6318	1.00811	7.08237	0.049634
3	psychosismax	2.40902	0.79124	7.46952	0.119269
4	agitmax	3.702	1.6894	8.31272	0.00122226
5	depdmax	1.39284	0.661294	2.96633	0.384907
6	anxmax	0.974971	0.450551	2.08505	0.948054
7	apamax	1.542	0.703547	3.36007	0.275504
8	disnmax	3.25837	1.16316	9.5965	0.0263018
9	irrmax	1.30789	0.603608	2.81556	0.492547
10	motor max	1.92877	0.613486	6.01611	0.251813
11	appmax	0.972935	0.453396	2.06491	0.94321

## Sheet: Suppl Table 5
Supplemental Table 5: Odds ratio (and 95% CI) of having any degree of BPSD
(scored 1,2, or 3 versus none), stratified by pathology, in cases with Braak NFT stages V or VI;
analogous to Table 6
	Dichotomized as 0 vs 1/2/3
	AD only vs control
	BPSD	OR	0.025	0.975	pval
1	CDRGLOB	17.8079	6.69567	58.8263	1.36852e-07
2	CDRLANG	5.60015	2.84299	11.3573	9.93441e-07
3	psychosismax	3.53581	1.70491	7.49492	0.00077708
4	agitmax	2.72128	1.46686	5.12666	0.00165785
5	depdmax	2.31657	1.24434	4.41384	0.00905084
6	anxmax	1.82968	1.0015	3.36366	0.0499827
7	apamax	4.99402	2.6318	9.77818	1.433e-06
8	disnmax	5.22122	2.59624	10.821	5.16713e-06
9	irrmax	3.96416	2.11052	7.64258	2.55248e-05
10	motor max	3.92911	1.8857	8.39009	0.000303563
11	appmax	1.09716	0.598375	2.0075	0.763291
	AD+LATE vs control
	BPSD	OR	0.025	0.975	pval
1	CDRGLOB	46.4127	9.52558	838.737	0.000198082
2	CDRLANG	7.55095	3.51876	16.976	4.20739e-07
3	psychosismax	8.80944	4.07361	20.0346	7.34017e-08
4	agitmax	2.90121	1.49243	5.74568	0.00188168
5	depdmax	1.92845	0.991525	3.84245	0.0563851
6	anxmax	3.11	1.57802	6.31351	0.00127758
7	apamax	4.85633	2.43985	10.0504	1.10598e-05
8	disnmax	8.87737	4.16458	19.8943	3.7841e-08
9	irrmax	2.5572	1.32175	5.03345	0.00574021
10	motor max	14.4149	6.38841	35.1816	6.87833e-10
11	appmax	1.27655	0.662751	2.45811	0.463734
	AD+NEO vs control
	BPSD	OR	0.025	0.975	pval
1	CDRGLOB	NA	NA	NA	NA
2	CDRLANG	17.5878	5.2358	74.1283	1.5808e-05
3	psychosismax	13.7993	4.63016	45.5675	5.32486e-06
4	agitmax	3.44323	1.25847	9.97187	0.0179922
5	depdmax	2.22403	0.818594	6.57254	0.127811
6	anxmax	4.34412	1.51457	14.5171	0.00949119
7	apamax	11.0387	3.48669	44.0336	0.000154907
8	disnmax	10.1784	3.43275	33.0825	4.84574e-05
9	irrmax	3.74418	1.37312	11.1327	0.0123006
10	motor max	12.8127	4.21061	42.9505	1.34894e-05
11	appmax	1.04058	0.376575	2.80042	0.937388
	QMPvs control
	BPSD	OR	0.025	0.975	pval
1	CDRGLOB	NA	NA	NA	NA
2	CDRLANG	17.5671	4.62702	89.9655	0.00010219
3	psychosismax	45.132	9.85041	349.927	1.33995e-05
4	agitmax	15.1756	3.54637	108.962	0.00116721
5	depdmax	3.67321	1.05388	17.1778	0.0590325
6	anxmax	18.206	3.38955	338.371	0.00623838
7	apamax	5.57081	1.67376	22.248	0.00775227
8	disnmax	68.2579	13.6747	586.061	5.62139e-06
9	irrmax	23.0692	4.25312	430.863	0.00322288
10	motor max	20.651	5.51495	95.2728	2.18476e-05
11	appmax	1.10813	0.334155	3.52313	0.861891

## Sheet: Suppl Table 6
Supplemental Table 6: P-values for radar charts (Figs. 2-4), stratified by BPSD subtypes
Radar chart 1 (Fig. 2): By Braak Stage			Radar chart 2 (Fig. 3): Braak <=4			Radar chart 3 (Fig 4): Braak >4
BPSD	chisq pval		BPSD	chisq pval		BPSD	chisq pval
pyschosismax	1.3187e-05		pyschosismax	0.00744724		pyschosismax	0.22824
agitmax	0.000770404		agitmax	0.54082		agitmax	0.193815
depdmax	0.0335092		depdmax	0.130162		depdmax	0.129243
anxmax	7.68306e-06		anxmax	0.921091		anxmax	0.0108553
elatmax	0.343745		elatmax	0.394643		elatmax	0.950067
apamax	1.40963e-08		apamax	0.0101899		apamax	0.706862
disnmax	3.26411e-09		disnmax	0.0125186		disnmax	0.544163
irrmax	2.16454e-06		irrmax	0.733945		irrmax	0.00590029
motor max	2.27396e-09		motor max	0.00115734		motor max	0.132752
appmax	0.20204		appmax	0.31106		appmax	0.3488
